# Supplementary material for: Analysis of Genetic Diversity in Romanian Carpatina Goats Using SNP Genotyping Data
Source: Animals (Basel). 2024 Feb 7;14(4):560. doi: 10.3390/ani14040560 (PMC10886219; doi:10.3390/ani14040560)
Supplement: Supplementary file 1 [file animals-14-00560-s001.zip]

Archive with 1 entries (1 files):
- animals-2799063-supplementary.pdf
